# Supplementary material for: The class B heat shock factor HSFB1 regulates heat tolerance in grapevine
Source: Hortic Res. 2023 Jan 4;10(3):uhad001. doi: 10.1093/hr/uhad001 (PMC10018785; doi:10.1093/hr/uhad001)
Supplement: Web_Material_uhad001 [file web_material_uhad001.zip]

Archive with 13 entries (13 files):
- Fig.S1.png
- Fig.S2.png
- Fig.S3.png
- Fig.S4.png
- Fig.S5.png
- Fig.S6.png
- Fig.S7.png
- Fig.S8.png
- Fig.S9.png
- Supplementary material.docx
- Table S1.png
- Table S2.png
- Table S3.png
